# Supplementary material for: Morphology and molecules support the new monotypic genus Fenghwaia (Rhamnaceae) from south China
Source: PhytoKeys. 2021 Jan 6;171:25–35. doi: 10.3897/phytokeys.171.57277 (PMC7806576; doi:10.3897/phytokeys.171.57277)
Supplement: XML Treatment for Fenghwaia [file phytokeys.171.57277-treatment1.xml]

<!DOCTYPE tp:taxon-treatment
  PUBLIC "-//TaxonX//DTD Taxonomic Treatment Publishing DTD v0 20100105//EN" "tax-treatment-NSO.dtd">
<tp:taxon-treatment xmlns:tp="http://www.plazi.org/taxpub"><tp:treatment-meta><kwd-group><label>Taxon classification</label><kwd><named-content xmlns:xlink="http://www.w3.org/1999/xlink" content-type="kingdom">Plantae</named-content></kwd><kwd><named-content xmlns:xlink="http://www.w3.org/1999/xlink" content-type="order">Rosales</named-content></kwd><kwd><named-content xmlns:xlink="http://www.w3.org/1999/xlink" content-type="family">Rhamnaceae</named-content></kwd></kwd-group><mixed-citation publication-type="journal"><person-group><name><surname>Wang</surname><given-names>Gang-Tao</given-names></name><name><surname>Shu</surname><given-names>Jiang-Ping</given-names></name><name><surname>Jiang</surname><given-names>Guo-Bin</given-names></name><name><surname>Chen</surname><given-names>Yu-Qiang</given-names></name><name><surname>Wang</surname><given-names>Rui-Jiang</given-names></name></person-group><article-title>Morphology and molecules support the new monotypic genus <italic><tp:taxon-name><tp:taxon-name-part taxon-name-part-type="genus" reg="Fenghwaia">Fenghwaia</tp:taxon-name-part></tp:taxon-name></italic> (<tp:taxon-name><tp:taxon-name-part taxon-name-part-type="family">Rhamnaceae</tp:taxon-name-part></tp:taxon-name>) from south China</article-title><source>PhytoKeys</source><day>06</day><month>1</month><year>2021</year><volume>171</volume><fpage>25</fpage><lpage>35</lpage><pub-id pub-id-type="doi">10.3897/phytokeys.171.57277</pub-id></mixed-citation></tp:treatment-meta><tp:nomenclature><tp:taxon-name><object-id xmlns:xlink="http://www.w3.org/1999/xlink" content-type="arpha" xlink:type="simple">A9BE3254-9A4C-5E71-BF54-2948B76AFC88</object-id>
              <tp:taxon-name-part taxon-name-part-type="genus" reg="Fenghwaia">Fenghwaia</tp:taxon-name-part>
              <object-id xmlns:xlink="http://www.w3.org/1999/xlink" content-type="ipni" xlink:type="simple">urn:lsid:ipni.org:names:77213613-1</object-id>
            </tp:taxon-name><tp:taxon-authority>G.T. Wang &amp; R.J. Wang</tp:taxon-authority><tp:taxon-status xmlns:xlink="http://www.w3.org/1999/xlink" xlink:type="simple">gen. nov.</tp:taxon-status></tp:nomenclature><tp:treatment-sec sec-type="Type species"><title>Type species.</title><p><tp:taxon-name><tp:taxon-name-part taxon-name-part-type="genus" reg="Fenghwaia">Fenghwaia</tp:taxon-name-part> <tp:taxon-name-part taxon-name-part-type="species" reg="gardeniicarpa">gardeniicarpa</tp:taxon-name-part></tp:taxon-name> G.T. Wang &amp; R.J. Wang.</p></tp:treatment-sec><tp:treatment-sec sec-type="diagnosis" id="SECID0EFAAE"><title>Diagnosis.</title><p><italic><tp:taxon-name><tp:taxon-name-part taxon-name-part-type="genus" reg="Fenghwaia">Fenghwaia</tp:taxon-name-part></tp:taxon-name></italic> is distinctly different from other genera by a character combination of its cucullate flowering petals, inferior ovary with 3-locular and one ovule in each locule, elongate capsular fruit with five longitudinal ridges and verrucose seeds.</p><p>A single species is only known from China.</p></tp:treatment-sec><tp:treatment-sec sec-type="etymology" id="SECID0ETAAE"><title>Etymology.</title><p>We dedicate this new genus to Professor Chen Fenghwai, a Chinese plant taxonomist, in honour of his great contribution to the botanical gardens in China.</p></tp:treatment-sec></tp:taxon-treatment>
