# Supplementary material for: Morphology and molecules support the new monotypic genus Fenghwaia (Rhamnaceae) from south China
Source: PhytoKeys. 2021 Jan 6;171:25–35. doi: 10.3897/phytokeys.171.57277 (PMC7806576; doi:10.3897/phytokeys.171.57277)
Supplement: XML Treatment for Fenghwaia gardeniicarpa [file phytokeys.171.57277-treatment2.xml]

<!DOCTYPE tp:taxon-treatment
  PUBLIC "-//TaxonX//DTD Taxonomic Treatment Publishing DTD v0 20100105//EN" "tax-treatment-NSO.dtd">
<tp:taxon-treatment xmlns:tp="http://www.plazi.org/taxpub"><tp:treatment-meta><kwd-group><label>Taxon classification</label><kwd><named-content xmlns:xlink="http://www.w3.org/1999/xlink" content-type="kingdom">Plantae</named-content></kwd><kwd><named-content xmlns:xlink="http://www.w3.org/1999/xlink" content-type="order">Rosales</named-content></kwd><kwd><named-content xmlns:xlink="http://www.w3.org/1999/xlink" content-type="family">Rhamnaceae</named-content></kwd></kwd-group><mixed-citation publication-type="journal"><person-group><name><surname>Wang</surname><given-names>Gang-Tao</given-names></name><name><surname>Shu</surname><given-names>Jiang-Ping</given-names></name><name><surname>Jiang</surname><given-names>Guo-Bin</given-names></name><name><surname>Chen</surname><given-names>Yu-Qiang</given-names></name><name><surname>Wang</surname><given-names>Rui-Jiang</given-names></name></person-group><article-title>Morphology and molecules support the new monotypic genus <italic><tp:taxon-name><tp:taxon-name-part taxon-name-part-type="genus" reg="Fenghwaia">Fenghwaia</tp:taxon-name-part></tp:taxon-name></italic> (<tp:taxon-name><tp:taxon-name-part taxon-name-part-type="family">Rhamnaceae</tp:taxon-name-part></tp:taxon-name>) from south China</article-title><source>PhytoKeys</source><day>06</day><month>1</month><year>2021</year><volume>171</volume><fpage>25</fpage><lpage>35</lpage><pub-id pub-id-type="doi">10.3897/phytokeys.171.57277</pub-id></mixed-citation></tp:treatment-meta><tp:nomenclature><tp:taxon-name><object-id xmlns:xlink="http://www.w3.org/1999/xlink" content-type="arpha" xlink:type="simple">5AB389D2-F88F-5CF1-B5EA-41581DDAAB12</object-id>
              <tp:taxon-name-part taxon-name-part-type="genus" reg="Fenghwaia">Fenghwaia</tp:taxon-name-part>
              <tp:taxon-name-part taxon-name-part-type="species" reg="gardeniicarpa">gardeniicarpa</tp:taxon-name-part>
              <object-id xmlns:xlink="http://www.w3.org/1999/xlink" content-type="ipni" xlink:type="simple">urn:lsid:ipni.org:names:77213614-1</object-id>
            </tp:taxon-name><tp:taxon-authority>G.T. Wang &amp; R.J. Wang</tp:taxon-authority><tp:taxon-status xmlns:xlink="http://www.w3.org/1999/xlink" xlink:type="simple">sp. nov.</tp:taxon-status><xref ref-type="fig" rid="F2">Fig. 2</xref></tp:nomenclature><tp:treatment-sec sec-type="material" id="SECID0EFCAE"><title>Type.</title><p>China. Guangdong Province, Jiangmen City, Taishan, Mt. Nanfengshan, under secondary mixed forests, <named-content xmlns:xlink="http://www.w3.org/1999/xlink" content-type="dwc:verbatimCoordinates" xlink:type="simple"><named-content content-type="geo-json" specific-use="{&#34;type&#34;:&#34;Point&#34;,&#34;coordinates&#34;:[112.933333,22.183333]}" id="NCID0EOCAE" xlink:type="simple">22°11'N, 112°56'E</named-content></named-content>, elev. ca. 410 m, 6 July 2019, <italic>R.J. Wang, G.T. Wang &amp; G.B. Jiang 1228</italic> (<bold><italic>holotype</italic></bold>: IBSC0849961; <bold><italic>isotypes</italic></bold>: CSH0171170; IBK00421260; IBSC0849962; IBSC0849963; KUN1347949; PE02251842).</p><fig id="F2" position="float" orientation="portrait"><object-id xmlns:xlink="http://www.w3.org/1999/xlink" content-type="doi" xlink:type="simple">10.3897/phytokeys.171.57277.figure2</object-id><object-id xmlns:xlink="http://www.w3.org/1999/xlink" content-type="arpha" xlink:type="simple">4E18735F-70EA-531E-A0B7-4B8730AADB75</object-id><label>Figure 2.</label><caption><p><italic><tp:taxon-name><tp:taxon-name-part taxon-name-part-type="genus" reg="Fenghwaia">Fenghwaia</tp:taxon-name-part> <tp:taxon-name-part taxon-name-part-type="species" reg="gardeniicarpa">gardeniicarpa</tp:taxon-name-part></tp:taxon-name></italic>: <bold>A</bold> main stem with glabrous surface <bold>B</bold> young stem with pubescent surface <bold>C</bold> fertile branches <bold>D</bold> adaxial (left) and abaxial (right) side of leaf blade, respectively <bold>E</bold> serrated leaf margin <bold>F</bold> stipule <bold>G</bold> inflorescence <bold>H</bold> flower in anthesis <bold>I</bold> morphology of petals and stamens <bold>J</bold> longitudinal section of a flower, showing the stamens enclosed by cucullate petals <bold>K</bold> young fruit <bold>L</bold> transection section of an ovary, showing three ovules <bold>M</bold> mature fruit <bold>N</bold> transection section of mature fruit with only one well-developed seed <bold>O</bold> dehiscent capsule <bold>P</bold> seed, with an elongate and pronounced basal appendage. Photos: G.T. Wang, G.B. Jiang.</p></caption><graphic xmlns:xlink="http://www.w3.org/1999/xlink" xlink:href="phytokeys-171-025-g002.jpg" position="float" orientation="portrait" xlink:type="simple" id="oo_494581.jpg"><uri content-type="original_file" xlink:type="simple">https://binary.pensoft.net/fig/494581</uri></graphic></fig></tp:treatment-sec><tp:treatment-sec sec-type="description" id="SECID0ETEAE"><title>Description.</title><p>Treelet, evergreen, 0.5–2 m tall, slender, much branched at top; main stems dark or brown, slender, glabrous; young branches rusty strigose at surface. Leaves alternate, anisophyllous, often clustering at the top of branches; petiole 2–5 mm long, pubescent; leaf blade 5.5–10.1 × 1.9–4.0 cm, elliptic, oblanceolate-elliptic or ovate, thinly leathery, glabrous both sides, acuminate to caudate at apex, cuneate at base; secondary veins 3–5 each side, mid-rib and secondary veins smooth adaxially and prominent abaxially; margin entire at base and then serrate to apex. Inflorescence in sessile or shortly peduncled, axillary cymes or small thyrses, 3–5-flowered; bracts ca. 0.5–1.0 mm long, lanceolate to broadly triangular, yellow to rusty. Flowers bisexual, actinomorphic, yellowish-green, ca. 4–5 mm in diameter; pedicels very short to 4–6 mm long, glabrous; calyx lobes five, 2.0–3.0 × ca. 1.5 mm, ovate triangular, depressed longitudinally at middle; hypanthium 2–3 mm long, slightly campanulate; petals five, ca. 1.5 mm long, cucullate, each partly covering the pollen-presenting surface of the anthers, shortly clawed at base, concaved at apex; stamens five, antepetalous, ca. 1.3 mm long, enclosed by petals; anthers ca. 0.3 mm long, ovoid, 4-locular, dorsifixed, filaments ca. 1.0 mm long; disc inconspicuous, adnate to the lower part of hypanthium; styles ca. 1.5 mm long, stigma 3-lobed; ovary inferior, 3-1ocular, with one ovule in each locule, ovules anatropous, basal, erect. Fruit drupaceous, more or less fleshy, cylindrical, ca. 1.5 cm long, 0.4–0.6 cm in diam., with five longitudinal ridges on surface, slowly dehiscent at top and then septicidally, glabrous; calyx lobes persistent. Seeds ca. 4 × 3 mm, orbicular, dorsiventrally compressed, brown, verrucose at surface, with an elongate and pronounced basal appendage.</p></tp:treatment-sec><tp:treatment-sec sec-type="phenology" id="SECID0EYEAE"><title>Phenology.</title><p>Flowering from June to October; fruiting from August to December.</p></tp:treatment-sec><tp:treatment-sec sec-type="Palynology" id="SECID0E4EAE"><title>Palynology.</title><p>The pollen grains of the new species are monads, isopolar, suboblate, radially symmetrical, angulaperturate, 3-zono-colporate apertures and psilate to perforate tectum. The pollen size is 14.9 (13.3–17.1) × 21.5 (16.1–21.1) μm and P/E value is 0.86 (Fig. <xref ref-type="fig" rid="F3">3</xref>).</p><fig id="F3" position="float" orientation="portrait"><object-id xmlns:xlink="http://www.w3.org/1999/xlink" content-type="doi" xlink:type="simple">10.3897/phytokeys.171.57277.figure3</object-id><object-id xmlns:xlink="http://www.w3.org/1999/xlink" content-type="arpha" xlink:type="simple">C02F19DF-5117-5AD6-A6A8-E8CA608CBF09</object-id><label>Figure 3.</label><caption><p>Pollen grains of <italic><tp:taxon-name><tp:taxon-name-part taxon-name-part-type="genus" reg="Fenghwaia">Fenghwaia</tp:taxon-name-part> <tp:taxon-name-part taxon-name-part-type="species" reg="gardeniicarpa">gardeniicarpa</tp:taxon-name-part></tp:taxon-name></italic>: <bold>A</bold> polar view <bold>B</bold> equatorial view.</p></caption><graphic xmlns:xlink="http://www.w3.org/1999/xlink" xlink:href="phytokeys-171-025-g003.jpg" position="float" orientation="portrait" xlink:type="simple" id="oo_494582.jpg"><uri content-type="original_file" xlink:type="simple">https://binary.pensoft.net/fig/494582</uri></graphic></fig></tp:treatment-sec><tp:treatment-sec sec-type="distribution" id="SECID0EDGAE"><title>Distribution and habitat.</title><p><italic><tp:taxon-name><tp:taxon-name-part taxon-name-part-type="genus" reg="Fenghwaia">Fenghwaia</tp:taxon-name-part> <tp:taxon-name-part taxon-name-part-type="species" reg="gardeniicarpa">gardeniicarpa</tp:taxon-name-part></tp:taxon-name></italic> is endemic to mountains in Jiangmen District, Guangdong Province, China. It grows under secondary mixed forests at altitudes of 230–450 m, mountain slopes with 60–70% canopy density, accompanying herbal <italic><tp:taxon-name><tp:taxon-name-part taxon-name-part-type="genus" reg="Gahnia">Gahnia</tp:taxon-name-part> <tp:taxon-name-part taxon-name-part-type="species" reg="tristis">tristis</tp:taxon-name-part></tp:taxon-name></italic> Nees (<tp:taxon-name><tp:taxon-name-part taxon-name-part-type="family">Cyperaceae</tp:taxon-name-part></tp:taxon-name>) and <italic><tp:taxon-name><tp:taxon-name-part taxon-name-part-type="genus" reg="Adiantum">Adiantum</tp:taxon-name-part> <tp:taxon-name-part taxon-name-part-type="species" reg="flabellulatum">flabellulatum</tp:taxon-name-part></tp:taxon-name></italic> L. (<tp:taxon-name><tp:taxon-name-part taxon-name-part-type="family">Adiantaceae</tp:taxon-name-part></tp:taxon-name>) and woody <italic><tp:taxon-name><tp:taxon-name-part taxon-name-part-type="genus" reg="Barthea">Barthea</tp:taxon-name-part> <tp:taxon-name-part taxon-name-part-type="species" reg="barthei">barthei</tp:taxon-name-part></tp:taxon-name></italic> (Hance ex Benth.) Krasser (<tp:taxon-name><tp:taxon-name-part taxon-name-part-type="family">Melastomataceae</tp:taxon-name-part></tp:taxon-name>), <italic><tp:taxon-name><tp:taxon-name-part taxon-name-part-type="genus" reg="Dunnia">Dunnia</tp:taxon-name-part> <tp:taxon-name-part taxon-name-part-type="species" reg="sinensis">sinensis</tp:taxon-name-part></tp:taxon-name></italic> Tutcher (<tp:taxon-name><tp:taxon-name-part taxon-name-part-type="family">Rubiaceae</tp:taxon-name-part></tp:taxon-name>) and <italic><tp:taxon-name><tp:taxon-name-part taxon-name-part-type="genus" reg="Illicium">Illicium</tp:taxon-name-part> <tp:taxon-name-part taxon-name-part-type="species" reg="dunnianum">dunnianum</tp:taxon-name-part></tp:taxon-name></italic> Tutcher (<tp:taxon-name><tp:taxon-name-part taxon-name-part-type="family">Schisandraceae</tp:taxon-name-part></tp:taxon-name>).</p></tp:treatment-sec><tp:treatment-sec sec-type="Preliminary conservation assessment" id="SECID0EEJAE"><title>Preliminary conservation assessment.</title><p>About 2000 mature <italic><tp:taxon-name><tp:taxon-name-part taxon-name-part-type="genus" reg="Fenghwaia">Fenghwaia</tp:taxon-name-part> <tp:taxon-name-part taxon-name-part-type="species" reg="gardeniicarpa">gardeniicarpa</tp:taxon-name-part></tp:taxon-name></italic> individuals from four localities have been found in less than 800 km<sup>2</sup> up to now. This area can be classified as the extent of occurrence. The plants have no any ornamental or medicinal uses. They are well protected in a Nature Reserve and the population is not severely fragmented. In addition, no population decline and no extreme fluctuations caused by natural events have been observed in their habitats. According to the <xref ref-type="bibr" rid="B10">International Union for Conservation of Nature (2012)</xref> and <xref ref-type="bibr" rid="B11">IUCN Standards and Petitions Committee (2019)</xref>, a category of Near Threatened (<abbrev xmlns:xlink="http://www.w3.org/1999/xlink" xlink:title="Near Threatened" id="ABBRID0E6JAE" xlink:type="simple">NT</abbrev>) is recommended for <italic><tp:taxon-name><tp:taxon-name-part taxon-name-part-type="genus" reg="Fenghwaia">Fenghwaia</tp:taxon-name-part> <tp:taxon-name-part taxon-name-part-type="species" reg="gardeniicarpa">gardeniicarpa</tp:taxon-name-part></tp:taxon-name></italic> for the present.</p></tp:treatment-sec><tp:treatment-sec sec-type="etymology" id="SECID0EOKAE"><title>Etymology.</title><p>The species name highlights the striking resemblance with fruits of <italic><tp:taxon-name><tp:taxon-name-part taxon-name-part-type="genus" reg="Gardenia">Gardenia</tp:taxon-name-part> <tp:taxon-name-part taxon-name-part-type="species" reg="jasminoides">jasminoides</tp:taxon-name-part></tp:taxon-name></italic> Ellis (<tp:taxon-name><tp:taxon-name-part taxon-name-part-type="family">Rubiaceae</tp:taxon-name-part></tp:taxon-name>), an unusual and new feature for a fruit of <tp:taxon-name><tp:taxon-name-part taxon-name-part-type="family">Rhamnaceae</tp:taxon-name-part></tp:taxon-name>.</p></tp:treatment-sec><tp:treatment-sec sec-type="Vernacular name" id="SECID0EJLAE"><title>Vernacular name.</title><p>Feng Huai Mu (Chinese pronunciation); 封怀木 (Chinese name).</p></tp:treatment-sec><tp:treatment-sec sec-type="Paratypes" id="SECID0EOLAE"><title>Paratypes.</title><p>China: Guangdong Province, Jiangmen City, Taishan, Chixi Town, Tonggu Village, <named-content xmlns:xlink="http://www.w3.org/1999/xlink" content-type="dwc:verbatimCoordinates" xlink:type="simple"><named-content content-type="geo-json" specific-use="{&#34;type&#34;:&#34;Point&#34;,&#34;coordinates&#34;:[112.933333,21.916667]}" id="NCID0EXLAE" xlink:type="simple">21°55'N, 112°56'E</named-content></named-content>, elev. 440 m, 2 June 2019, <italic>Y.Q. Chen &amp; G.T. Wang 1223, 1224, 1225, 1226</italic> (<named-content xmlns:xlink="http://www.w3.org/1999/xlink" content-type="dwc:institutional_code" xlink:type="simple">IBSC</named-content>!); Guangdong Province, Jiangmen City, Taishan, Chixi Town, Luobo Village, <named-content xmlns:xlink="http://www.w3.org/1999/xlink" content-type="dwc:verbatimCoordinates" xlink:type="simple"><named-content content-type="geo-json" specific-use="{&#34;type&#34;:&#34;Point&#34;,&#34;coordinates&#34;:[112.916667,21.916667]}" id="NCID0EGMAE" xlink:type="simple">21°55'N, 112°55'E</named-content></named-content>, elev. 107 m, 20 June 2020, <italic>R.J. Wang &amp; Y.Y. Liu 5928</italic> (<named-content xmlns:xlink="http://www.w3.org/1999/xlink" content-type="dwc:institutional_code" xlink:type="simple">IBSC</named-content>!); Guangdong Province, Jiangmen City, Xinhui, Gudoushan Nature Reserve, <named-content xmlns:xlink="http://www.w3.org/1999/xlink" content-type="dwc:verbatimCoordinates" xlink:type="simple"><named-content content-type="geo-json" specific-use="{&#34;type&#34;:&#34;Point&#34;,&#34;coordinates&#34;:[112.916667,22.150000]}" id="NCID0EVMAE" xlink:type="simple">22°9'N, 112°55'E</named-content></named-content>, elev. 231 m, 3 October 2019, <italic>H.G. Ye et al. GDS-00849</italic> (<named-content xmlns:xlink="http://www.w3.org/1999/xlink" content-type="dwc:institutional_code" xlink:type="simple">IBSC</named-content>!).</p></tp:treatment-sec><ref-list><ref id="B10"><mixed-citation xmlns:xlink="http://www.w3.org/1999/xlink" xlink:type="simple"><institution xlink:type="simple">International Union for Conservation of Nature</institution> (<year>2012</year>) IUCN Red List Categories and Criteria: version 3.1, ed 2. Gland, Switzerland and Cambridge, UK.</mixed-citation></ref><ref id="B11"><mixed-citation xmlns:xlink="http://www.w3.org/1999/xlink" xlink:type="simple"><institution xlink:type="simple">IUCN Standards and Petitions Committee</institution> (<year>2019</year>) Guidelines for using the IUCN Red List Categories and Criteria. Version 14. <ext-link xlink:type="simple" ext-link-type="uri" xlink:href="http://www.iucnredlist.org/documents/RedListGuidelines.pdf">http://www.iucnredlist.org/documents/RedListGuidelines.pdf</ext-link></mixed-citation></ref></ref-list></tp:taxon-treatment>
